# Supplementary material for: Anticancer Effect of Nature-Inspired Indolizine-Based Pentathiepines in 2D and 3D Cellular Model
Source: Cancers (Basel). 2025 Jul 19;17(14):2393. doi: 10.3390/cancers17142393 (PMC12293604; doi:10.3390/cancers17142393)
Supplement: Supplementary file 1 [file cancers-17-02393-s001.zip]

Archive with 1 entries (1 files):
- cancers-3739152-supplementary.pdf
